# Supplementary material for: Set Protein Is Involved in FLT3 Membrane Trafficking
Source: Cancers (Basel). 2023 Apr 10;15(8):2233. doi: 10.3390/cancers15082233 (PMC10137103; doi:10.3390/cancers15082233)
Supplement: Supplementary file 1 [file cancers-15-02233-s001.zip]

Archive with 2 entries (2 files):
- cancers-2279870-supplementary.pdf
- File S1-Original Images for Blots.pdf
